# Supplementary material for: Favorable prognostic impact of phosphatase and tensin homolog alterations in wild-type isocitrate dehydrogenase and telomerase reverse transcriptase promoter glioblastoma
Source: Neurooncol Adv. 2023 Jun 28;5(1):vdad078. doi: 10.1093/noajnl/vdad078 (PMC10390081; doi:10.1093/noajnl/vdad078)
Supplement: vdad078_suppl_Supplementary_Materials [file vdad078_suppl_supplementary_materials.zip]

Archive with 7 entries (7 files):
- KRT64745e8f75be2.docx
- Supplementary Appendix 1.docx
- Supplementary fig. 1.pptx
- Supplementary Fig. 2.pptx
- Supplementary Table 2.docx
- Supplementary Table 3.docx
- Supplementary Table. 1.docx
